# Supplementary material for: A Coating Based on Bioactive Compounds from Streptomyces spp. and Chitosan Oligomers to Control Botrytis cinerea Preserves the Quality and Improves the Shelf Life of Table Grapes
Source: Plants (Basel). 2023 Jan 28;12(3):577. doi: 10.3390/plants12030577 (PMC9921524; doi:10.3390/plants12030577)
Supplement: Supplementary file 1 [file plants-12-00577-s001.zip]

Archive with 1 entries (1 files):
- plants-2138792-supplementary.pdf
